# Supplementary material for: Review of Chinese Oligaphorurini (Collembola, Onychiuridae) with descriptions of two new Palaearctic species
Source: Zookeys. 2012 May 8;(192):15–26. doi: 10.3897/zookeys.192.2959 (PMC3349059; doi:10.3897/zookeys.192.2959)
Supplement: XML Treatment for Micraphorura changbaiensis [file zookeys.192.2959-treatment1.xml]

<!DOCTYPE tp:taxon-treatment
  PUBLIC "-//TaxonX//DTD Taxonomic Treatment Publishing DTD v0 20100105//EN" "tax-treatment-NSO.dtd">
<tp:taxon-treatment xmlns:tp="http://www.plazi.org/taxpub"><tp:treatment-meta><mixed-citation publication-type="journal"><person-group><name><surname>Sun</surname><given-names>Xin</given-names></name><name><surname>Wu</surname><given-names>Donghui</given-names></name></person-group><article-title>Review of Chinese Oligaphorurini (Collembola, Onychiuridae) with descriptions of two  new Palaearctic species</article-title><source>Zookeys</source><day>8</day><month>5</month><year>2012</year><volume>2012</volume><issue>192</issue><fpage>15</fpage><lpage>26</lpage><pub-id pub-id-type="doi">10.3897/zookeys.192.2959</pub-id></mixed-citation></tp:treatment-meta><tp:nomenclature><tp:taxon-name>
                        <tp:taxon-name-part taxon-name-part-type="genus">Micraphorura</tp:taxon-name-part>
                        <tp:taxon-name-part taxon-name-part-type="species">changbaiensis</tp:taxon-name-part>
                    <object-id xmlns:xlink="http://www.w3.org/1999/xlink" xlink:type="simple">urn:lsid:zoobank.org:act:E9432AE4-B11B-4F86-B581-BC15BC6A85E8</object-id>
								<object-id xmlns:xlink="http://www.w3.org/1999/xlink" xlink:type="simple">http://species-id.net/wiki/Micraphorura_changbaiensis</object-id>
								</tp:taxon-name><tp:taxon-status xmlns:xlink="http://www.w3.org/1999/xlink" xlink:type="simple">sp. n.</tp:taxon-status><xref ref-type="fig" rid="F1">Figs 1</xref><xref ref-type="fig" rid="F2">–2</xref></tp:nomenclature><tp:treatment-sec sec-type="Type material"><title>Type material.</title><p>Holotype female, 4 female and 1 male paratypes. China: Jilin Province: Changbai Mountain Range (alt. 1763m, <named-content xmlns:xlink="http://www.w3.org/1999/xlink" content-type="dwc:verbatimCoordinates" xlink:type="simple">41.755265°N, 127.941123°E</named-content>): 15.VIII.2009, litter and soil, Berlese extraction, Wu Dong-hui leg.</p><p>Holotype and 5 paratypes on slides are deposited in the Key laboratory of Wetland Ecology and Environment, Northeast Institute of Geography and Agroecology, Chinese Academy of Sciences, Changchun.</p></tp:treatment-sec><tp:treatment-sec sec-type="Diagnosis"><title>Diagnosis.</title><p>Pso formula as 32/133/44454 dorsally and 11/000/00000 ventrally; subcoxa 1 of legs I–III with 1 pso each; psx formula as 00/000/222200 ventrally, absent dorsally; S-chaetae formula as 11/011/222111 dorsally and 11/000/000100 ventrally; Ant. III sensory organ composed of 5 papillae, 5 guard chaetae, 2 small sensory rods, 2 granulated sensory clubs; Abd. V tergum with one dorsal axial chaeta (p0), Abd. VI with two axial chaetae (a0 and p0); tibiotarsi of legs I, II and III with 20, 20 and 19 chaetae; anal spines present on indistinct papillae, as long as inner edge of unguis.</p></tp:treatment-sec><tp:treatment-sec sec-type="Description"><title>Description.</title><p>Body color white in alcohol. Size 0.70–0.82 mm, holotype: 0.78 mm. Body slender and elongated.</p><p>Pseudocelli (pso) formula as 32/133/44454 dorsally and 11/000/00000 ventrally (<xref ref-type="fig" rid="F1">Figs 1A</xref>, <xref ref-type="fig" rid="F2">2C</xref>); subcoxa 1 of legs I–III with 1 pso each. Parapseudocelli (psx) formula as 00/000/222200 ventrally and absent dorsally (<xref ref-type="fig" rid="F1">Figs 1A</xref>, <xref ref-type="fig" rid="F2">2C</xref>); subcoxa 1 of legs I–III with 2 psx each. Pseudopore (psp) formula as 00/011/111100 dorsallyand 00/111/000x00 ventrally (<xref ref-type="fig" rid="F1">Figs 1A</xref>, <xref ref-type="fig" rid="F2">2C</xref>).</p><p>S-chaetae cylindrical, well differentiated, formula as 11/011/222111 dorsallyand 11/000/000100 ventrally (<xref ref-type="fig" rid="F1">Figs 1A</xref>, <xref ref-type="fig" rid="F2">2C</xref>); subcoxae 2 of legs I, II and III with 0, 0 and 1 S-chaeta respectively (<xref ref-type="fig" rid="F2">Fig. 2D</xref>). Two posterior S-chaetae (Sp) present on head. S-microchaetae tiny and blunt, present on Th. II–III (<xref ref-type="fig" rid="F1">Fig. 1A</xref>).</p><p>Head. Antennae short and distinctly segmented, 0.8 times as long as head. Length ratio of antennal segments I: II: III: IV = 1: 1.8: 1.8: 2. Ant. IV with two distinct thickened S-chaetae, subapical organite with apex globular and basolateral ms just above posterior chaetae (<xref ref-type="fig" rid="F1">Fig. 1C</xref>). Ant. III sensory organ composed of 5 papillae, 5 guard chaetae, 2 small sensory rods, 2 granulated sensory clubs, the outer about twice as large as the inner, and a lateral ms (<xref ref-type="fig" rid="F1">Fig. 1D</xref>). Ant. II with 14 chaetae. Ant. I with 8 chaetae. Antennal base without<!--PageBreak--><!--PageBreak--><!--PageBreak--> distinct granulation. PAO located on cuticular furrow built with a 3–4 lobed vesicle (<xref ref-type="fig" rid="F1">Fig. 1B</xref>). Dorsal cephalic chaeta d0 absent, 3+3 p-chaetae between posterior a-pso on head (<xref ref-type="fig" rid="F1">Fig. 1B</xref>). Mandible with strong molar plate and 4 apical teeth. Maxilla bearing 3 teeth and 6 lamellae. Maxillary palp simple with 1 basal chaeta and 2 sublobal hairs. Labral chaetae formula 4/342. Labium with 6 proximal, 4 basomedian (E, F, G, f) and 6 basolateral (a, b, c, d, e, e’) chaetae (<xref ref-type="fig" rid="F2">Fig. 2B</xref>); labial type ABC, papillae A–E respectively with 1, 4, 0, 3, 3 guard chaetae (<xref ref-type="fig" rid="F1">Fig. 1E</xref>). Postlabial chaetae 4+4 along ventral groove (<xref ref-type="fig" rid="F2">Fig. 2B</xref>).</p><p>Body chaetotaxy. Ordinary chaetae differentiated in meso- and macrochaetae. Th. I tergum with 7+7 chaetae dorsally (<xref ref-type="fig" rid="F1">Fig. 1A</xref>). Th. II–III and Abd. I–III terga with three chaetae on both side of axial line and no dorsal axial chaetae. Abd. IV tergum with one dorsal axial chaeta (m0), Abd. V with one dorsal axial chaeta (p0), Abd. VI with two axial chaetae (a0 and p0) (<xref ref-type="fig" rid="F2">Fig. 2A</xref>). Th. I, II and III sterna with 0+0/1+1/1+1 (2+2) chaetae.</p><p>Appendages. Subcoxa 1 of legs I–III with 4, 5 and 5 chaetae, subcoxa 2 with 1, 4 and 4 chaetae respectively. Tibiotarsi of legs I, II and III with 20 (1, 8, 11), 20 (1, 8, 11) and 19 (1, 7, 11) chaetae (<xref ref-type="fig" rid="F1">Fig. 1F</xref>). Unguis without teeth. Unguiculus slender and pointed, 0.6 times as long as inner edge of unguis, with inner basal lamella (<xref ref-type="fig" rid="F1">Figs 1F</xref>, <xref ref-type="fig" rid="F2">2D</xref>). Ventral tube with 6+6 distal chaetae and 2+2 basal chaetae, without anterior chaetae. Furca reduced to a small cuticular fold with 1+1 dental chaetae posteriorly; two manubrial rows of chaetae present (<xref ref-type="fig" rid="F2">Fig. 2C</xref>).</p><p>Female genital plate with 14 chaetae; in our specimens, the only male is juvenile. Anal valves with numerous acuminate chaetae; each lateral valve with a0 and 2a1; upper valves with chaetae a0, 2b1, 2b2, c0, 2c1, 2c2 (<xref ref-type="fig" rid="F2">Fig. 2E</xref>). Anal spines present on indistinct papillae, as long as inner edge of unguis (<xref ref-type="fig" rid="F1">Fig. 1A</xref>).</p><fig id="F1" position="float" orientation="portrait"><label>Figure 1.</label><caption><p><italic><tp:taxon-name>Micraphorura changbaiensis</tp:taxon-name></italic> sp. n. <bold>A</bold> dorsal side of body <bold>B</bold> dorsal side of head <bold>C</bold> antenna  <bold>D</bold> organ of Ant. III <bold>E</bold> labium <bold>F</bold> distal part of leg III. Scales: 0.1 mm (A–C), 0.01 (D–F) </p></caption><graphic xmlns:xlink="http://www.w3.org/1999/xlink" xlink:href="ZooKeys-192-015-g001.jpg" position="float" orientation="portrait" xlink:type="simple"/></fig><fig id="F2" position="float" orientation="portrait"><label>Figure 2.</label><caption><p><italic><tp:taxon-name>Micraphorura changbaiensis</tp:taxon-name></italic> sp. n. <bold>A</bold> dorsal side of Abd. IV–VI <bold>B</bold> ventral side of head <bold>C</bold> ventral side of Abd. II–VI <bold>D</bold> leg III <bold>E</bold> anal valves. Scales: 0.1 mm (A–D), 0.01 (E)</p></caption><graphic xmlns:xlink="http://www.w3.org/1999/xlink" xlink:href="ZooKeys-192-015-g002.jpg" position="float" orientation="portrait" xlink:type="simple"/></fig></tp:treatment-sec><tp:treatment-sec sec-type="Etymology"><title>Etymology.</title><p>Named after the mountain range where we found the new species.</p></tp:treatment-sec><tp:treatment-sec sec-type="Ecology"><title>Ecology.</title><p>Found in coniferous forest.</p></tp:treatment-sec><tp:treatment-sec sec-type="Remarks"><title>Remarks.</title><p>The new species has the same dorsal pseudocelli formula (32/133/44454) and number of papillae in Ant. III sensory organ (5) as <italic><tp:taxon-name>Micraphorura uralica</tp:taxon-name></italic> (Khanislamova, 1986), but they can be easily distinguished by number of guard chaetae on Ant. III sensory organ (5 in <italic>changbaiensis</italic> sp. n., 4 in <italic>uralica</italic>), ventral pseudocelli formulae (11/000/00000 in <italic>changbaiensis</italic> sp. n., 11/000/11120 in <italic>uralica</italic>), ventral parapseudocelli formulae (00/000/222200 in <italic>changbaiensis</italic> sp. n., indistinct in <italic>uralica</italic>), pseudocelli on subcoxa 1 of legs I–III (1, 1, 1 in <italic>changbaiensis</italic> sp. n., 2, 3, 3 in <italic>uralica</italic>), dorsal axial chaeta on Abd. V (m0 in <italic>changbaiensis</italic> sp. n., absent in <italic>uralica</italic>), and number of chaetae on tibiotarsi (20, 20, 19 in <italic>changbaiensis</italic> sp. n., 19, 19, 18 in <italic>uralica</italic>).</p></tp:treatment-sec></tp:taxon-treatment>
