# Supplementary material for: Review of Chinese Oligaphorurini (Collembola, Onychiuridae) with descriptions of two new Palaearctic species
Source: Zookeys. 2012 May 8;(192):15–26. doi: 10.3897/zookeys.192.2959 (PMC3349059; doi:10.3897/zookeys.192.2959)
Supplement: XML Treatment for Oligaphorura pseudomontana [file zookeys.192.2959-treatment2.xml]

<!DOCTYPE tp:taxon-treatment
  PUBLIC "-//TaxonX//DTD Taxonomic Treatment Publishing DTD v0 20100105//EN" "tax-treatment-NSO.dtd">
<tp:taxon-treatment xmlns:tp="http://www.plazi.org/taxpub"><tp:treatment-meta><mixed-citation publication-type="journal"><person-group><name><surname>Sun</surname><given-names>Xin</given-names></name><name><surname>Wu</surname><given-names>Donghui</given-names></name></person-group><article-title>Review of Chinese Oligaphorurini (Collembola, Onychiuridae) with descriptions of two  new Palaearctic species</article-title><source>Zookeys</source><day>8</day><month>5</month><year>2012</year><volume>2012</volume><issue>192</issue><fpage>15</fpage><lpage>26</lpage><pub-id pub-id-type="doi">10.3897/zookeys.192.2959</pub-id></mixed-citation></tp:treatment-meta><tp:nomenclature><tp:taxon-name>
                        <tp:taxon-name-part taxon-name-part-type="genus">Oligaphorura</tp:taxon-name-part>
                        <tp:taxon-name-part taxon-name-part-type="species">pseudomontana</tp:taxon-name-part>
                    <object-id xmlns:xlink="http://www.w3.org/1999/xlink" xlink:type="simple">urn:lsid:zoobank.org:act:6691C23D-A275-4C91-B001-C4C5AFCC8D04</object-id>
								<object-id xmlns:xlink="http://www.w3.org/1999/xlink" xlink:type="simple">http://species-id.net/wiki/Oligaphorura_pseudomontana</object-id>
								</tp:taxon-name><tp:taxon-status xmlns:xlink="http://www.w3.org/1999/xlink" xlink:type="simple">sp. n.</tp:taxon-status><xref ref-type="fig" rid="F3">Figs 3</xref><xref ref-type="fig" rid="F4">–4</xref></tp:nomenclature><tp:treatment-sec sec-type="Type material"><title>Type material.</title><p>Holotype male, 2 female and 5 male paratypes. China: Jilin Province: Changbai Mountain Range (alt. 689m, <named-content xmlns:xlink="http://www.w3.org/1999/xlink" content-type="dwc:verbatimCoordinates" xlink:type="simple">43.037640°N, 128.199653°E</named-content>): 3.X.2011, litter and soil, Berlese extraction, Tang Xu-guang leg.</p><p>Holotype and 7 paratypes on slides are deposited in the Key laboratory of Wetland Ecology and Environment, Northeast Institute of Geography and Agroecology, Chinese Academy of Sciences, Changchun.</p></tp:treatment-sec><tp:treatment-sec sec-type="Diagnosis"><title>Diagnosis.</title><p>Pso formula as 43/144/54464 dorsally and 11/000/00000 ventrally; subcoxa 1 of legs I–III with 1 pso each; psx formula as 00/000/222401 ventrally and absent dorsally; S-chaetae formula as 11/011/222111 dorsally and 11/000/000100 ventrally; Ant. III sensory organ composed of 5 papillae, 5 guard chaetae, 2 small sensory rods, 2 granulated sensory clubs; Abd. V without dorsal axial chaetae, Abd. VI with two axial chaetae (a0 and p0); tibiotarsi of legs I, II and III with 20, 20 and 19 chaetae; anal spines present on indistinct papillae, 0.75 times as long as inner edge of unguis.</p></tp:treatment-sec><tp:treatment-sec sec-type="Description"><title>Description.</title><p>Body color white in alcohol. Size 0.80–1.04 mm; holotype: 0.90 mm. Body slender and elongated.</p><p>Pseudocelli (pso) formula as 43/144/54464 dorsally and 11/000/00000 ventrally (<xref ref-type="fig" rid="F3">Figs 3A, E</xref>); subcoxa 1 of legs I–III with 1 pso each (<xref ref-type="fig" rid="F4">Fig. 4C</xref>). Parapseudocelli (psx) formula as 00/000/222401 ventrally and absent dorsally (<xref ref-type="fig" rid="F3">Figs 3A, E</xref>); subcoxa 1 of legs I–III with 1 psx each (<xref ref-type="fig" rid="F4">Fig. 4C</xref>). Pseudopore (psp) formula as 00/011/111100 dorsally and 00/111/000x00 ventrally (<xref ref-type="fig" rid="F3">Figs 3A, E</xref>).</p><p>S-chaetae cylindrical, well differentiated, formula as 11/011/222111 dorsally and 11/000/000100 ventrally (<xref ref-type="fig" rid="F3">Figs 3A, E</xref>); subcoxae 2 of legs I, II and III with 0, 0 and 1 S-chaeta respectively (<xref ref-type="fig" rid="F4">Fig. 4C</xref>). Two posterior S-chaetae (Sp) present on head. S-microchaetae tiny and blunt, present on Th. II–III (<xref ref-type="fig" rid="F3">Fig. 3A</xref>).</p><p>Head. Antennae short and distinctly segmented, as long as head. Length ratio of antennal segments I: II: III: IV = 1: 2: 2: 2. Ant. IV with two distinct thickened S-chaetae, subapical organite with apex globular and basolateral ms just above posterior chaetae (<xref ref-type="fig" rid="F3">Fig. 3C</xref>). Ant. III sensory organ composed of 5 papillae, 5 guard chaetae, 2 small sensory rods, 2 granulated sensory clubs, the outer about twice as large as the inner, and a lateral ms (<xref ref-type="fig" rid="F3">Fig. 3B</xref>). Ant. II with 15 chaetae. Ant. I with 9 chaetae. Antennal base with distinct granulation. PAO located on cuticular furrow built with a 3 lobed vesicle (<xref ref-type="fig" rid="F4">Fig. 4A</xref>). Dorsal cephalic chaeta d0 absent, 3+3 p-chaetae between posterior a-pso on head (<xref ref-type="fig" rid="F4">Fig. 4A</xref>). Mandible with strong molar plate and 4 apical teeth. Maxilla bearing 3 teeth and 6 lamellae. Maxillary palp simple with 1 basal chaeta and 2 sublobal hairs. Labral chaetae formula 4/342. Labium with 6 proximal, 4 basomedian (E, F, G, f) and 6 basolateral (a, b, c, d, e, e’) chaetae; labial type AC, papillae A–E respectively with 1, 4, 0, 3, and 2 guard chaetae (<xref ref-type="fig" rid="F3">Fig. 3D</xref>). Postlabial chaetae 4+4 along ventral groove.</p><p>Body chaetotaxy. Ordinary chaetae differentiated in meso- and macrochaetae. Th. I tergum with 6+6 chaetae dorsally (<xref ref-type="fig" rid="F3">Fig. 3A</xref>). Th. II–III and Abd. I–III terga with three chaetae on both side of axial line and no dorsal axial chaetae. Abd. IV tergum with one dorsal axial chaeta (m0), Abd. V without dorsal axial chaetae, Abd. VI with two axial chaetae (a0 and p0) (<xref ref-type="fig" rid="F3">Fig. 3A</xref>). Th. I, II and III sterna without chaetae.</p><p>Appendages. Subcoxa 1 of legs I–III with 4, 5 and 5 chaetae, subcoxa 2 with 1, 4 and 4 chaetae respectively. Tibiotarsi of legs I, II and III with 20 (1, 8, 11), 20 (1, 8, 11) and 19 (1, 7, 11) chaetae (<xref ref-type="fig" rid="F4">Fig. 4B</xref>). Unguis without inner teeth, with lateral teeth.<!--PageBreak--><!--PageBreak--><!--PageBreak--> Unguiculus slender and pointed, 0.6 times as long as inner edge of unguis, with inner basal lamella (<xref ref-type="fig" rid="F4">Fig. 4B</xref>). Ventral tube with 6–7+6–7 distal chaetae and 2+2 basal chaetae, without anterior chaetae. Furca reduced to a small cuticular fold with 2+2 dental chaetae in two rows posteriorly; two manubrial rows of chaetae present (<xref ref-type="fig" rid="F3">Fig. 3E</xref>).</p><p>Female genital plate with 17 chaetae (<xref ref-type="fig" rid="F4">Fig. 4D</xref>), male genital plate with 19–24 chaetae. Anal valves with numerous acuminate chaetae; each lateral valve with a0 and 2a1; upper valves with chaetae a0, 2b1, 2b2, c0, 2c1, 2c2 (<xref ref-type="fig" rid="F4">Fig. 4E</xref>). Anal spines present on indistinct papillae, 0.75 times as long as inner edge of unguis (<xref ref-type="fig" rid="F3">Fig. 3A</xref>).</p><fig id="F3" position="float" orientation="portrait"><label>Figure 3.</label><caption><p><italic><tp:taxon-name>Oligaphorura pseudomontana</tp:taxon-name></italic> sp. n. <bold>A</bold> dorsal side of body <bold>B</bold> organ of Ant. III <bold>C</bold> antenna  <bold>D</bold> labium <bold>E</bold> ventral side of Abd. II–VI. Scales: 0.1 mm (A, C &amp; E), 0.01 (B &amp; D)</p></caption><graphic xmlns:xlink="http://www.w3.org/1999/xlink" xlink:href="ZooKeys-192-015-g003.jpg" position="float" orientation="portrait" xlink:type="simple"/></fig><fig id="F4" position="float" orientation="portrait"><label>Figure 4.</label><caption><p><italic><tp:taxon-name>Oligaphorura pseudomontana</tp:taxon-name></italic> sp. n. <bold>A</bold> dorsal side of head <bold>B</bold> distal part of leg III <bold>C</bold> leg III  <bold>D</bold> female genital plate <bold>E</bold> anal valves. Scales: 0.1 mm (A &amp;C), 0.01 mm (B, D &amp; E) </p></caption><graphic xmlns:xlink="http://www.w3.org/1999/xlink" xlink:href="ZooKeys-192-015-g004.jpg" position="float" orientation="portrait" xlink:type="simple"/></fig></tp:treatment-sec><tp:treatment-sec sec-type="Etymology"><title>Etymology.</title><p>Named for the similarity with the Korean species <italic><tp:taxon-name>Oligaphorura montana</tp:taxon-name></italic> Weiner, 1994.</p></tp:treatment-sec><tp:treatment-sec sec-type="Ecology"><title>Ecology.</title><p>Found in coniferous forest.</p></tp:treatment-sec><tp:treatment-sec sec-type="Remarks"><title>Remarks.</title><p>The new species is very similar to the species <italic>montana</italic> collected in the mountain of North Korea, sharing the following characters: an increased number of pseudocelli dorsally; well marked base of antenna with 1 pseudocellus and 3 dorsal pseudocelli outside; subcoxa 1 of legs I–III with 1 pseudocellus each; dorsally S-chaetae formula as 11/011/22211 from head to Abd. V; S-microchaetae present on Th. II–III; head with chaeta p1 level with p2; Th. I, II and III sterna without chaetae; anal spines 0.75 times as long as inner edge of unguis; claw without inner teeth but with one lateral tooth; unguiculus with basal lamella. But they can be separated easily by the number of pseudocelli on Abd. V and VI terga (5 and 3 in <italic>montana</italic> versus 6 and 4 in <italic>pseudomontana</italic> sp. n.), parapseudocelli on the body (indistinct in <italic>montana</italic>, versus 00/000/222401 by half-sternite in <italic>pseudomontana</italic> sp. n.), the number of chaetae on Th. I tergum (7+7 in <italic>montana</italic> versus 6+6 in <italic>pseudomontana</italic> sp. n.), and the number of chaetae on tibiotarsi (19, 19, 18 in <italic>montana</italic> versus 20, 20, 19 in <italic>pseudomontana</italic> sp. n.).</p></tp:treatment-sec></tp:taxon-treatment>
